# Supplementary material for: A Meta‐Analysis of the Efficacy and Safety of Botulinum Toxin Type A for the Management of Scars After Facial Surgery
Source: J Cosmet Dermatol. 2025 Mar 17;24(3):e70111. doi: 10.1111/jocd.70111 (PMC11914370; doi:10.1111/jocd.70111)
Supplement: Supplementary file 2 — Data S2 [file JOCD-24-e70111-s002.xlsx]

## Sheet: Sheet1
author	doi
Sonane, J	10.1097/SCS.0000000000007836
Hu, L	10.1097/PRS.00000000000004110
Huang, Y	10.1093/asj/sjab024
Lin, M	10.1016/j.jaad.2021.03.110
Huang, R	10.1097/PRS.000000000000069
Lee, S	10.1007/s00266-017-1008-7
Zelken, J	10.1097/SAP.00000000000000625
Chang, C. S	10.1371/journal.pone.0115690
Chang, C. S	10.1097/PRS.00000000000000416
Ziade, M	10.1016/j.bjps.2012.09.012
Gassner, H. G	10.4065/81.8.1023
Kim, S. H	10.1097/MD.0000000000016952
